# Supplementary material for: Does the landscape functionality approach provide insight into rangeland conditions in the Tanqua Karoo region, South Africa?
Source: PeerJ. 2022 May 19;10:e13305. doi: 10.7717/peerj.13305 (PMC9124461; doi:10.7717/peerj.13305)
Supplement: Supplemental Information 3 [file peerj-10-13305-s003.xls]

## Sheet: Start
Landscape Function data entry V3-0 7th November 2003
This spreadsheet (workbook) has been developed by CSIRO Sustainable Ecosystems to assist
you in entering and interpreting data collect whilst accessing your Landscape using the LFA and SSA
method as per Manual for assessing Soil in Tropical Grasslands. The spreadsheet is divided up into 14 sheets.
A separate workbook is used for each transect. The sheets are used in the following way for entering data
Sheet 1	Start	Enter the site, location, transect, observers names and the date.
		Enter ALL the identified patches and inter-patches
		Enter the indentified patches
	Note:	Patches must be entered in both 'transect zone' and 'patch zone' tables
Sheet 2	Summary	This page is the collected data summarised.
Sheet 3	LFA	Enter the transect log data on this page.
Sheet 4	LFA_work	Calculations (no data entered here)
Sheet 5-14	SSA	The assessed soil surface condition for each zone recorded.
		(a separate sheet is used for each zone)
	Note:	Litter - has a minimum value of 1.
		When litter cover is greater then 1 its Origin and Incorporation must be entered ie 3LS.
	Note:	For No data or n/a leave as zero this removes it from the calculation.
Data is entered into bold outlined boxes
Site Name		Tankwa Karoo National Park
Location		Tanqua Escarpment Shrubland vegetation type
Transect Name		1
Observers		Manam Saaed
Date		26/02/2015
	Transect Zones			Transect Patch Zones
	(patch & inter-patch)
	Zone	Code		Patch Zone	Code
	Stony open ground	SOG		Single shrub	SS
	Single shrub	SS		Rocks	RO
	Rocks	RO		Logs	LO
	Logs	LO		Srubs complex	SC
	Srubs complex	SC		Single grass	SG
	Single grass	SG

## Sheet: Summary
Site Name		Tankwa Karoo National Park
Location		Tanqua Escarpment Shrubland vegetation type
Transect Name		1
Date		26/02/2015
	Landscape
	Zone	Mean Zone Length (m)	%
	Stony open ground	0.3387	33.87
	Single shrub	0.421111	18.95
	Rocks	0.511818	11.26
	Logs	0.42125	3.37
	Srubs complex	1.33667	32.08
	Single grass	0.47	0.47
	Total		100
		Patches
	Patch zone	Code	Width (cm)	No	Mean
	Single shrub	SS	2708	45	60.1778
	Rocks	RO	1797	22	81.6818
	Logs	LO	480	8	60
	Srubs complex	SC	3834.47	24	159.77
	Single grass	SG	52	1	52
	Total		8871.47	100	88.7147
	Number of Patches/10m			10
	Total Patch Area			100.877	sq. m.
	Patch Area Index			0.100877					total patch area/max. area of patches (transect length * 10)
	Landscape Organisation Index			0.6613					length of patches/length of transect
	Average Interpatch Length (m)			0.3387	m
	Range Interpatch length		0.02	to	1.58	m.
	Soil Surface Assessment		Of individual Zones
	Zone	Stability	Std err	Infiltration	Std err	Nutrients	Std err
	Stony open ground	63.8889	3.17764e-15	20.1754	0.392293	11.5385	0.573351
	Single shrub	51.25	0.559017	37.8772	0	27.8837	0
	Rocks	63.8889	3.17764e-15	29.1228	0	9.30233	0
	Logs	50.5	0.5	35.5439	0	25.2558	0.465116
	Srubs complex	67.5	0	35.9123	0	31.3256	1.58882e-15
	Single grass	45		30.8772		16.2791
		#REF!	#REF!	#REF!	#REF!	#REF!	#REF!
		#REF!	#REF!	#REF!	#REF!	#REF!	#REF!
		#REF!	#REF!	#REF!	#REF!	#REF!	#REF!
		#REF!	#REF!	#REF!	#REF!	#REF!	#REF!
	Soil Surface Assessment		Individual zones contribution to the whole Landscape
	Zone	Stability	Std err	Infiltration	Std err	Nutrients	Std err
	Stony open ground	21.6392	1.58882e-15	6.83342	0.13287	3.90808	0.194194
	Single shrub	9.71188	0.105934	7.17773	0	5.28397	0
	Rocks	7.19389	0	3.27923	0	1.04744	0
	Logs	1.70185	0.01685	1.19783	0	0.851121	0.0156744
	Srubs complex	21.654	0	11.5207	0	10.0492	7.94411e-16
	Single grass	0.2115		0.145123		0.0765116
		#REF!	#REF!	#REF!	#REF!	#REF!	#REF!
		#REF!	#REF!	#REF!	#REF!	#REF!	#REF!
		#REF!	#REF!	#REF!	#REF!	#REF!	#REF!
		#REF!	#REF!	#REF!	#REF!	#REF!	#REF!
	Total	62.1123	0.122784	30.154	0.13287	21.2164	0.209868

## Sheet: LFA
Transect:-	1
Distance (m)	Patch width (cm)	Patch/ Interpatch Identity	Comments
0
0.45		SOG
0.72	61	SS
1.3		SOG
1.72	39	RO
3.3		SOG
3.89	54	SS
4.04		SOG
4.18	11	SS
4.24		SOG
4.41	13	SS
5.15		SOG
6.09	78	SS
6.95		SOG
7.1	141	SS
7.52		SOG
8.09	67	SS
8.77		SOG
8.98	67	SS
9.34		SOG
10.16	103	SC
10.4		SOG
10.84	48	SS
11.63		SOG
13	143	SC
14.21		SOG
14.4	78	SC
14.48		SOG
16.2	192	SC
16.24		SOG
16.7	63	LO
16.8		SOG
17.3	88	SS
17.9		SOG
18.44	57	SS
18.7		SOG
20.7	107	SC
20.9		SOG
24.5	192	SC
25		SOG
25.49	37	RO
25.83		SOG
27.25	88	SC
27.7		SOG
29.83	277	SC
30.35		SOG
30.68	17	RO
31.05		SOG
33.5	433	SC
35.04		SOG
35.47	59	SS
35.63		SOG
35.84	59	RO
36.43		SOG
37.24	48	SS
37.98		SOG
38.82	118	SS
39.1		SOG
39.52	49	SS
40.04		SOG
40.89	145	SC
41.2		SOG
41.87	45	RO
41.93		SOG
42.43	31	SS
42.9		SOG
43.33	97	SS
43.87		SOG
44.63	2.47	SC
44.9		SOG
47.87	125	SC
48.05		SOG
48.63	87	SS
48.66		SOG
48.86	61	RO
49.12		SOG
49.29	43	SC
49.8		SOG
50.83	91	SC
50.86		SOG
51.1	25	RO
51.19		SOG
51.68	145	SC
51.95		SOG
52.37	53	SS
52.41		SOG
52.91	67	RO
52.97		SOG
53.57	69	SS
54.59		SOG
55.12	76	SS
55.42		SOG
56.51	102	SC
56.53		SOG
56.89	43	RO
56.91		SOG
59.6	393	SC
59.85		SOG
60.3	282	SC
60.51		SOG
61.12	103	SS
61.2		SOG
61.85	76	SS
62.25		SOG
62.75	42	SS
62.85		SOG
63.42	52	SS
63.59		SOG
63.67	22	RO
63.69		SOG
63.94	11	SS
64.37		SOG
64.71	51	LO
64.9		SOG
65.63	73	LO
65.71		SOG
65.83	47	RO
65.85		SOG
66.63	95	SC
66.68		SOG
66.93	43	RO
67.71		SOG
67.95	41	SS
68		SOG
68.39	135	RO
68.48		SOG
68.68	51	SS
69.11		SOG
69.48	33	SS
69.64		SOG
70.23	108	SS
70.73		SOG
71.08	44	LO
71.12		SOG
71.39	57	SS
71.83		SOG
72.13	32	SS
72.42		SOG
72.82	44	SS
73.04		SOG
73.33	23	SS
73.57		SOG
74.15	93	SS
74.67		SOG
74.74	19	SS
75.04		SOG
75.63	142	SS
76.42		SOG
76.77	18	RO
76.82		SOG
77.75	172	SC
78.63		SOG
78.98	103	SC
79.1		SOG
79.5	78	RO
79.89		SOG
80	33	RO
80.05		SOG
80.42	32	SS
80.65		SOG
80.68	39	SS
80.75		SOG
83.83	404	RO
84		SOG
86.1	321	SC
86.28		SOG
86.62	58	SS
86.67		SOG
87.23	48	SS
87.6		SOG
87.9	36	LO
88.05		SOG
88.33	39	SS
88.38		SOG
88.75	53	LO
88.8		SOG
88.89	47	SS
89.26		SOG
89.36	14	RO
89.4		SOG
89.54	57	SS
89.58		SOG
90.46	109	RO
90.9		SOG
91.48	89	SS
92.31		SOG
93.8	363	RO
93.9		SOG
94.63	125	LO
94.91		SOG
95.17	91	RO
95.47		SOG
96.54	47	SC
96.74		SOG
97.07	47	RO
97.29		SOG
97.38	35	LO
98.42		SOG
99.07	155	SC
99.53		SOG
100	52	SG

## Sheet: LFA_work
Location:-							Tanqua Escarpment Shrubland vegetation type		Transect:-	1
Fetch	Patch Area	P/IP	P/IP	P/IP	Interpatch length		Zone	code	Fetch	No	Mean	Proportion	%
0.45	0	I	I	I	0.45		Stony open ground	SOG	33.87	100	0.3387	0.3387	33.87
0.27	0.1647	P	I	P			Single shrub	SS	18.95	45	0.421111	0.1895	18.95
0.58		I	I	I	0.58		Rocks	RO	11.26	22	0.511818	0.1126	11.26
0.42	0.1638	P	I	P			Logs	LO	3.37	8	0.42125	0.0337	3.37
1.58		I	I	I	1.58		Srubs complex	SC	32.08	24	1.33667	0.3208	32.08
0.59	0.3186	P	I	P			Single grass	SG	0.47	1	0.47	0.0047	0.47
0.15		I	I	I	0.15
0.14	0.0154	P	I	P
0.06		I	I	I	0.06
0.17	0.0221	P	I	P
0.74		I	I	I	0.74		Total		100	200	3.49955	1	100
0.94	0.7332	P	I	P
0.86		I	I	I	0.86
0.15	0.2115	P	I	P
0.42		I	I	I	0.42
0.57	0.3819	P	I	P			Patch	Code	Width	No	Mean Width (cm)
0.68		I	I	I	0.68		Single shrub	SS	2708	45	60.1778
0.21	0.1407	P	I	P			Rocks	RO	1797	22	81.6818
0.36		I	I	I	0.36		Logs	LO	480	8	60
0.82	0.8446	P	I	P			Srubs complex	SC	3834.47	24	159.77
0.24		I	I	I	0.24		Single grass	SG	52	1	52
0.44	0.2112	P	I	P
0.79		I	I	I	0.79
1.37	1.9591	P	I	P
1.21		I	I	I	1.21
0.19	0.1482	P	I	P
0.08		I	I	I	0.08		Total		8871.47	100
1.72	3.3024	P	I	P
0.04		I	I	I	0.04
0.46	0.2898	P	I	P
0.1		I	I	I	0.1
0.5	0.44	P	I	P			Total Patch Length		66.13	m
0.6		I	I	I	0.6		Total Patch Width		8871.47	cm
0.54	0.3078	P	I	P			Total Patch Area		100.877	sq m
0.26		I	I	I	0.26
2	2.14	P	I	P			Standard Error calculation for proportional index
0.2		I	I	I	0.2		Zone	Stability	Infiltration	Nutrients
3.6	6.912	P	I	P			Stony open ground	3.8918e-15	0.325463	0.475676
0.5		I	I	I	0.5		Single shrub	0.259484	0	0
0.49	0.1813	P	I	P			Rocks	0	0	0
0.34		I	I	I	0.34		Logs	0.0376777	0	0.0350491
1.42	1.2496	P	I	P			Srubs complex	0	0	1.9459e-15
0.45		I	I	I	0.45		Single grass
2.13	5.9001	P	I	P				#REF!	#REF!	#REF!
0.52		I	I	I	0.52			#REF!	#REF!	#REF!
0.33	0.0561	P	I	P				#REF!	#REF!	#REF!
0.37		I	I	I	0.37			#REF!	#REF!	#REF!
2.45	10.6085	P	I	P			Total	0.297161	0.325463	0.510725
1.54		I	I	I	1.54		Number	5	5	5
0.43	0.2537	P	I	P			Standard Error	0.132895	0.145551	0.228403
0.16		I	I	I	0.16
0.21	0.1239	P	I	P
0.59		I	I	I	0.59
0.81	0.3888	P	I	P
0.74		I	I	I	0.74
0.84	0.9912	P	I	P
0.28		I	I	I	0.28
0.42	0.2058	P	I	P
0.52		I	I	I	0.52
0.85	1.2325	P	I	P
0.31		I	I	I	0.31
0.67	0.3015	P	I	P
0.06		I	I	I	0.06
0.5	0.155	P	I	P
0.47		I	I	I	0.47
0.43	0.4171	P	I	P
0.54		I	I	I	0.54
0.76	0.018772	P	I	P
0.27		I	I	I	0.27
2.97	3.7125	P	I	P
0.18		I	I	I	0.18
0.58	0.5046	P	I	P
0.03		I	I	I	0.03
0.2	0.122	P	I	P
0.26		I	I	I	0.26
0.17	0.0731	P	I	P
0.51		I	I	I	0.51
1.03	0.9373	P	I	P
0.03		I	I	I	0.03
0.24	0.06	P	I	P
0.09		I	I	I	0.09
0.49	0.7105	P	I	P
0.27		I	I	I	0.27
0.42	0.2226	P	I	P
0.04		I	I	I	0.04
0.5	0.335	P	I	P
0.06		I	I	I	0.06
0.6	0.414	P	I	P
1.02		I	I	I	1.02
0.53	0.4028	P	I	P
0.3		I	I	I	0.3
1.09	1.1118	P	I	P
0.02		I	I	I	0.02
0.36	0.1548	P	I	P
0.02		I	I	I	0.02
2.69	10.5717	P	I	P
0.25		I	I	I	0.25
0.45	1.269	P	I	P
0.21		I	I	I	0.21
0.61	0.6283	P	I	P
0.08		I	I	I	0.08
0.65	0.494	P	I	P
0.4		I	I	I	0.4
0.5	0.21	P	I	P
0.1		I	I	I	0.1
0.57	0.2964	P	I	P
0.17		I	I	I	0.17
0.08	0.0176	P	I	P
0.02		I	I	I	0.02
0.25	0.0275	P	I	P
0.43		I	I	I	0.43
0.34	0.1734	P	I	P
0.19		I	I	I	0.19
0.73	0.5329	P	I	P
0.08		I	I	I	0.08
0.12	0.0564	P	I	P
0.02		I	I	I	0.02
0.78	0.741	P	I	P
0.05		I	I	I	0.05
0.25	0.1075	P	I	P
0.78		I	I	I	0.78
0.24	0.0984	P	I	P
0.05		I	I	I	0.05
0.39	0.5265	P	I	P
0.09		I	I	I	0.09
0.2	0.102	P	I	P
0.43		I	I	I	0.43
0.37	0.1221	P	I	P
0.16		I	I	I	0.16
0.59	0.6372	P	I	P
0.5		I	I	I	0.5
0.35	0.154	P	I	P
0.04		I	I	I	0.04
0.27	0.1539	P	I	P
0.44		I	I	I	0.44
0.3	0.096	P	I	P
0.29		I	I	I	0.29
0.4	0.176	P	I	P
0.22		I	I	I	0.22
0.29	0.0667	P	I	P
0.24		I	I	I	0.24
0.58	0.5394	P	I	P
0.52		I	I	I	0.52
0.07	0.0133	P	I	P
0.3		I	I	I	0.3
0.59	0.8378	P	I	P
0.79		I	I	I	0.79
0.35	0.063	P	I	P
0.05		I	I	I	0.05
0.93	1.5996	P	I	P
0.88		I	I	I	0.88
0.35	0.3605	P	I	P
0.12		I	I	I	0.12
0.4	0.312	P	I	P
0.39		I	I	I	0.39
0.11	0.0363	P	I	P
0.05		I	I	I	0.05
0.37	0.1184	P	I	P
0.23		I	I	I	0.23
0.03	0.0117	P	I	P
0.07		I	I	I	0.07
3.08	12.4432	P	I	P
0.17		I	I	I	0.17
2.1	6.741	P	I	P
0.18		I	I	I	0.18
0.34	0.1972	P	I	P
0.05		I	I	I	0.05
0.56	0.2688	P	I	P
0.37		I	I	I	0.37
0.3	0.108	P	I	P
0.15		I	I	I	0.15
0.28	0.1092	P	I	P
0.05		I	I	I	0.05
0.37	0.1961	P	I	P
0.05		I	I	I	0.05
0.09	0.0423	P	I	P
0.37		I	I	I	0.37
0.1	0.014	P	I	P
0.04		I	I	I	0.04
0.14	0.0798	P	I	P
0.04		I	I	I	0.04
0.88	0.9592	P	I	P
0.44		I	I	I	0.44
0.58	0.5162	P	I	P
0.83		I	I	I	0.83
1.49	5.4087	P	I	P
0.1		I	I	I	0.1
0.73	0.9125	P	I	P
0.28		I	I	I	0.28
0.26	0.2366	P	I	P
0.3		I	I	I	0.3
1.07	0.5029	P	I	P
0.2		I	I	I	0.2
0.33	0.1551	P	I	P
0.22		I	I	I	0.22
0.09	0.0315	P	I	P
1.04		I	I	I	1.04
0.65	1.0075	P	I	P
0.46		I	I	I	0.46
0.47	0.2444	P	I	P

## Sheet: SSA-1
Soil Surface Assessment
Location:-	Tanqua Escarpment Shrubland vegetation type			Transect:-	1
Zone:-	Stony open ground
Features	Max score	Rep 1	Rep 2	Rep 3	Rep 4	Rep 5	Rep 6
Soil Cover	5	5	5	5	5	5	5
Per. basal / canopy cover	4	1	1	1	1	1	1
Litter cover, orig & incorp.	10	1	1	1	1	1	1
Cryptogam cover	4	0	0	0	0	0	0
Crust broken-ness	4	4	4	4	4	4	4
Erosion type & severity	4	2	2	2	2	2	2
Deposited materials	4	4	4	4	4	4	4
Soil surface roughness	5	2	2	2	3	3	3
Surface resist. to disturb.	5	4	4	4	4	4	4
Slake test	4	3	3	3	3	3	3
Texture	4	3	3	3	3	3	3
Data Length		1	1	1	1	1	1
L or T		1	1	1	1	1	1
Degree Incorp		1	1	1	1	1	1
simple cover		1	1	1	1	1	1
Local /transport		1	1	1	1	1	1
Incorp		1	1	1	1	1	1
litter(orig & incorp)		1	1	1	1	1	1
Stability
Features	Max score	Rep 1	Rep 2	Rep 3	Rep 4	Rep 5	Rep 6
Soil Cover	5	5	5	5	5	5	5
Litter Cover (simple)	10	1	1	1	1	1	1
Cryptogam cover	4	0	0	0	0	0	0
Crust broken-ness	4	4	4	4	4	4	4
Erosion type & severity	4	2	2	2	2	2	2
Deposited materials	4	4	4	4	4	4	4
Surface resist. to disturb.	5	4	4	4	4	4	4
Slake test	4	3	3	3	3	3	3
Total		23	23	23	23	23	23
Divide by		36	36	36	36	36	36
%		63.8889	63.8889	63.8889	63.8889	63.8889	63.8889
Proportion	0.3387	21.6392	21.6392	21.6392	21.6392	21.6392	21.6392
Grand Total	383.333	129.835
Number of Reps	6	6
Mean	63.8889	21.6392
Std Dev	7.78361e-15	3.8918e-15
Std Err	3.17764e-15	1.58882e-15
Infiltration/runoff
Features	Max score	Rep 1	Rep 2	Rep 3	Rep 4	Rep 5	Rep 6
Per. basal / canopy cover	4	1	1	1	1	1	1
Litter cover, orig & incorp.	30	1	1	1	1	1	1
Soil surface roughness	5	2	2	2	3	3	3
Slake test	4	3	3	3	3	3	3
Texture	4	3	3	3	3	3	3
Surface resist. to disturb.	10	1	1	1	1	1	1
Total		11	11	11	12	12	12
Divide by		57	57	57	57	57	57
%		19.2982	19.2982	19.2982	21.0526	21.0526	21.0526
Proportion	0.3387	6.53632	6.53632	6.53632	7.13053	7.13053	7.13053
Grand Total	121.053	41.0005
Number of Reps	6	6
Mean	20.1754	6.83342
Std Dev	0.960917	0.325463
Std Err	0.392293	0.13287
Nutrient cycling status
Features	Max score	Rep 1	Rep 2	Rep 3	Rep 4	Rep 5	Rep 6
Per. basal / canopy cover	4	1	1	1	1	1	1
Litter cover, orig & incorp.	30	1	1	1	1	1	1
Cryptogam cover	4	0	0	0	0	0	0
Soil surface roughness	5	2	2	2	3	3	3
Total		4	4	4	5	5	5
Divide by		39	39	39	39	39	39
%		10.2564	10.2564	10.2564	12.8205	12.8205	12.8205
Proportion	0.3387	3.47385	3.47385	3.47385	4.34231	4.34231	4.34231
Grand Total	69.2308	23.4485
Number of Reps	6	6
Mean	11.5385	3.90808
Std Dev	1.40442	0.475676
Std Err	0.573351	0.194194

## Sheet: SSA-2
Soil Surface Assessment
Location:-	Tanqua Escarpment Shrubland vegetation type			Transect:-	1
Zone:-	Single shrub
Features	Max score	Rep1	Rep 2	Rep 3	Rep 4	Rep 5	Rep 6
Soil Cover	5	5	5	5	5	5	5
Per. basal / canopy cover	4	4	4	4	4	4	4
Litter cover, orig & incorp.	10	2ls	2ls	3ts	2ls	3ts	3ts
Cryptogam cover	4	2	2	2	2	2	2
Crust broken-ness	4	1	1	1	1	1	1
Erosion type & severity	4	2	2	2	2	2	2
Deposited materials	4	4	4	4	4	4	4
Soil surface roughness	5	2	2	2	2	2	2
Surface resist. to disturb.	5	2	2	2	2	2	2
Slake test	4	2	2	2	2	2	2
Texture	4	3	3	3	3	3	3
Data Length		3	3	3	3	3	3
L or T		l	l	t	l	t	t
Degree Incorp		s	s	s	s	s	s
simple cover		2	2	3	2	3	3
Local /transport		1.5	1.5	1	1.5	1	1
Incorp		1.33	1.33	1.33	1.33	1.33	1.33
litter(orig & incorp)		3.99	3.99	3.99	3.99	3.99	3.99
Stability
Features	Max score	Rep1	Rep 2	Rep 3	Rep 4	Rep 5	Rep 6
Soil Cover	5	5	5	5	5	5	5
Litter cover (simple)	10	2	2	3	2	3	3
Cryptogam cover	4	2	2	2	2	2	2
Crust broken-ness	4	1	1	1	1	1	1
Erosion type & severity	4	2	2	2	2	2	2
Deposited materials	4	4	4	4	4	4	4
Surface resist. to disturb.	5	2	2	2	2	2	2
Slake test	4	2	2	2	2	2	2
Total		20	20	21	20	21	21
Divide by		40	40	40	40	40	40
%		50	50	52.5	50	52.5	52.5
Proportion	0.1895	9.475	9.475	9.94875	9.475	9.94875	9.94875
Grand Total	307.5	58.2713
Number of Reps	6	6
Mean	51.25	9.71188
Std Dev	1.36931	0.259484
Std Err	0.559017	0.105934
Infiltration/runoff
Features	Max score	Rep1	Rep 2	Rep 3	Rep 4	Rep 5	Rep 6
Per. basal / canopy cover	4	4	4	4	4	4	4
Litter cover, orig & incorp.	30	3.99	3.99	3.99	3.99	3.99	3.99
Soil surface roughness	5	2	2	2	2	2	2
Slake test	4	2	2	2	2	2	2
Texture	4	3	3	3	3	3	3
Surface resist. to disturb.	10	6.6	6.6	6.6	6.6	6.6	6.6
Total		21.59	21.59	21.59	21.59	21.59	21.59
Divide by		57	57	57	57	57	57
%		37.8772	37.8772	37.8772	37.8772	37.8772	37.8772
Proportion	0.1895	7.17773	7.17773	7.17773	7.17773	7.17773	7.17773
Grand Total	227.263	43.0664
Number of Reps	6	6
Mean	37.8772	7.17773
Std Dev	0	0
Std Err	0	0
Nutrient cycling status
Features	Max score	Rep1	Rep 2	Rep 3	Rep 4	Rep 5	Rep 6
Per. basal / canopy cover	4	4	4	4	4	4	4
Litter cover, orig & incorp.	30	3.99	3.99	3.99	3.99	3.99	3.99
Cryptogam cover	4	2	2	2	2	2	2
Soil surface roughness	5	2	2	2	2	2	2
Total		11.99	11.99	11.99	11.99	11.99	11.99
Divide by		43	43	43	43	43	43
%		27.8837	27.8837	27.8837	27.8837	27.8837	27.8837
Proportion	0.1895	5.28397	5.28397	5.28397	5.28397	5.28397	5.28397
Grand Total	167.302	31.7038
Number of Reps	6	6
Mean	27.8837	5.28397
Std Dev	0	0
Std Err	0	0

## Sheet: SSA-3
Soil Surface Assessment
Location:-	Tanqua Escarpment Shrubland vegetation type			Transect:-	1
Zone:-	Rocks
Features	Max score	Rep1	Rep 2	Rep 3	Rep 4	Rep 5	Rep 6
Soil Cover	5	5	5	5	5	5	5
Per. basal / canopy cover	4	1	1	1	1	1	1
Litter cover, orig & incorp.	10	1	1	1	1	1	1
Cryptogam cover	4	1	1	1	1	1	1
Crust broken-ness	4	0	0	0	0	0	0
Erosion type & severity	4	3	3	3	3	3	3
Deposited materials	4	4	4	4	4	4	4
Soil surface roughness	5	1	1	1	1	1	1
Surface resist. to disturb.	5	5	5	5	5	5	5
Slake test	4	4	4	4	4	4	4
Texture	4	3	3	3	3	3	3
Data Length		1	1	1	1	1	1
L or T		1	1	1	1	1	1
Degree Incorp		1	1	1	1	1	1
simple cover		1	1	1	1	1	1
Local /transport		1	1	1	1	1	1
Incorp		1	1	1	1	1	1
litter(orig & incorp)		1	1	1	1	1	1
Stability
Features	Max score	Rep1	Rep 2	Rep 3	Rep 4	Rep 5	Rep 6
Soil Cover	5	5	5	5	5	5	5
Litter Cover (simple)	10	1	1	1	1	1	1
Cryptogam cover	4	1	1	1	1	1	1
Crust broken-ness	4	0	0	0	0	0	0
Erosion type & severity	4	3	3	3	3	3	3
Deposited materials	4	4	4	4	4	4	4
Surface resist. to disturb.	5	5	5	5	5	5	5
Slake test	4	4	4	4	4	4	4
Total		23	23	23	23	23	23
Divide by		36	36	36	36	36	36
%		63.8889	63.8889	63.8889	63.8889	63.8889	63.8889
Proportion	0.1126	7.19389	7.19389	7.19389	7.19389	7.19389	7.19389
Grand Total	383.333	43.1633
Number of Reps	6	6
Mean	63.8889	7.19389
Std Dev	7.78361e-15	0
Std Err	3.17764e-15	0
Infiltration/runoff
Features	Max score	Rep1	Rep 2	Rep 3	Rep 4	Rep 5	Rep 6
Per. basal / canopy cover	4	1	1	1	1	1	1
Litter cover, orig & incorp.	30	1	1	1	1	1	1
Soil surface roughness	5	1	1	1	1	1	1
Slake test	4	4	4	4	4	4	4
Texture	4	3	3	3	3	3	3
Surface resist. to disturb.	10	6.6	6.6	6.6	6.6	6.6	6.6
Total		16.6	16.6	16.6	16.6	16.6	16.6
Divide by		57	57	57	57	57	57
%		29.1228	29.1228	29.1228	29.1228	29.1228	29.1228
Proportion	0.1126	3.27923	3.27923	3.27923	3.27923	3.27923	3.27923
Grand Total	174.737	19.6754
Number of Reps	6	6
Mean	29.1228	3.27923
Std Dev	0	0
Std Err	0	0
Nutrient cycling status
Features	Max score	Rep1	Rep 2	Rep 3	Rep 4	Rep 5	Rep 6
Per. basal / canopy cover	4	1	1	1	1	1	1
Litter cover, orig & incorp.	30	1	1	1	1	1	1
Cryptogam cover	4	1	1	1	1	1	1
Soil surface roughness	5	1	1	1	1	1	1
Total		4	4	4	4	4	4
Divide by		43	43	43	43	43	43
%		9.30233	9.30233	9.30233	9.30233	9.30233	9.30233
Proportion	0.1126	1.04744	1.04744	1.04744	1.04744	1.04744	1.04744
Grand Total	55.814	6.28465
Number of Reps	6	6
Mean	9.30233	1.04744
Std Dev	0	0
Std Err	0	0

## Sheet: SSA-4
Soil Surface Assessment
Location:-	Tanqua Escarpment Shrubland vegetation type			Transect:-	1
Zone:-	Logs
Features	Max score	Rep1	Rep 2	Rep 3	Rep 4	Rep 5	Rep 6
Soil Cover	5	5	5	5	5	5	0
Per. basal / canopy cover	4	4	4	4	4	4	0
Litter cover, orig & incorp.	10	2ts	2ts	2ts	2ts	2ts	0
Cryptogam cover	4	2	2	3	2	2	0
Crust broken-ness	4	1	1	1	1	1	0
Erosion type & severity	4	2	2	2	2	2	0
Deposited materials	4	4	4	4	4	4	0
Soil surface roughness	5	2	2	2	2	2	0
Surface resist. to disturb.	5	2	2	2	2	2	0
Slake test	4	2	2	2	2	2	0
Texture	4	3	3	3	3	3	0
Data Length		3	3	3	3	3	0
L or T		t	t	t	t	t	0
Degree Incorp		s	s	s	s	s	0
simple cover		2	2	2	2	2	0
Local /transport		1	1	1	1	1	0
Incorp		1.33	1.33	1.33	1.33	1.33	0
litter(orig & incorp)		2.66	2.66	2.66	2.66	2.66	0
Stability
Features	Max score	Rep1	Rep 2	Rep 3	Rep 4	Rep 5	Rep 6
Soil Cover	5	5	5	5	5	5	0
Litter Cover (simple)	10	2	2	2	2	2	0
Cryptogam cover	4	2	2	3	2	2	0
Crust broken-ness	4	1	1	1	1	1	0
Erosion type & severity	4	2	2	2	2	2	0
Deposited materials	4	4	4	4	4	4	0
Surface resist. to disturb.	5	2	2	2	2	2	0
Slake test	4	2	2	2	2	2	0
Total		20	20	21	20	20	0
Divide by		40	40	40	40	40	0
%		50	50	52.5	50	50
Proportion	0.0337	1.685	1.685	1.76925	1.685	1.685
Grand Total	252.5	8.50925
Number of Reps	5	5
Mean	50.5	1.70185
Std Dev	1.11803	0.0376777
Std Err	0.5	0.01685
Infiltration/runoff
Features	Max score	Rep1	Rep 2	Rep 3	Rep 4	Rep 5	Rep 6
Per. basal / canopy cover	4	4	4	4	4	4	0
Litter cover, orig & incorp.	30	2.66	2.66	2.66	2.66	2.66	0
Soil surface roughness	5	2	2	2	2	2	0
Slake test	4	2	2	2	2	2	0
Texture	4	3	3	3	3	3	0
Surface resist. to disturb.	10	6.6	6.6	6.6	6.6	6.6	0
Total		20.26	20.26	20.26	20.26	20.26	0
Divide by		57	57	57	57	57	0
%		35.5439	35.5439	35.5439	35.5439	35.5439
Proportion	0.0337	1.19783	1.19783	1.19783	1.19783	1.19783
Grand Total	177.719	5.98914
Number of Reps	5	5
Mean	35.5439	1.19783
Std Dev	0	0
Std Err	0	0
Nutrient cycling status
Features	Max score	Rep1	Rep 2	Rep 3	Rep 4	Rep 5	Rep 6
Per. basal / canopy cover	4	4	4	4	4	4	0
Litter cover, orig & incorp.	30	2.66	2.66	2.66	2.66	2.66	0
Cryptogam cover	4	2	2	3	2	2	0
Soil surface roughness	5	2	2	2	2	2	0
Total		10.66	10.66	11.66	10.66	10.66	0
Divide by		43	43	43	43	43	0
%		24.7907	24.7907	27.1163	24.7907	24.7907
Proportion	0.0337	0.835447	0.835447	0.913819	0.835447	0.835447
Grand Total	126.279	4.2556
Number of Reps	5	5
Mean	25.2558	0.851121
Std Dev	1.04003	0.0350491
Std Err	0.465116	0.0156744

## Sheet: SSA-5
Soil Surface Assessment
Location:-	Tanqua Escarpment Shrubland vegetation type			Transect:-	1
Zone:-	Srubs complex
Features	Max score	Rep1	Rep 2	Rep 3	Rep 4	Rep 5	Rep 6
Soil Cover	5	5	5	5	5	5	5
Per. basal / canopy cover	4	4	4	4	4	4	4
Litter cover, orig & incorp.	10	3lm	3lm	3lm	3lm	3lm	3lm
Cryptogam cover	4	1	1	1	1	1	1
Crust broken-ness	4	4	4	4	4	4	4
Erosion type & severity	4	2	2	2	2	2	2
Deposited materials	4	4	4	4	4	4	4
Soil surface roughness	5	1	1	1	1	1	1
Surface resist. to disturb.	5	4	4	4	4	4	4
Slake test	4	4	4	4	4	4	4
Texture	4	3	3	3	3	3	3
Data Length		3	3	3	3	3	3
L or T		l	l	l	l	l	l
Degree Incorp		m	m	m	m	m	m
simple cover		3	3	3	3	3	3
Local /transport		1.5	1.5	1.5	1.5	1.5	1.5
Incorp		1.66	1.66	1.66	1.66	1.66	1.66
litter(orig & incorp)		7.47	7.47	7.47	7.47	7.47	7.47
Stability
Features	Max score	Rep1	Rep 2	Rep 3	Rep 4	Rep 5	Rep 6
Soil Cover	5	5	5	5	5	5	5
Litter Cover (simple)	10	3	3	3	3	3	3
Cryptogam cover	4	1	1	1	1	1	1
Crust broken-ness	4	4	4	4	4	4	4
Erosion type & severity	4	2	2	2	2	2	2
Deposited materials	4	4	4	4	4	4	4
Surface resist. to disturb.	5	4	4	4	4	4	4
Slake test	4	4	4	4	4	4	4
Total		27	27	27	27	27	27
Divide by		40	40	40	40	40	40
%		67.5	67.5	67.5	67.5	67.5	67.5
Proportion	0.3208	21.654	21.654	21.654	21.654	21.654	21.654
Grand Total	405	129.924
Number of Reps	6	6
Mean	67.5	21.654
Std Dev	0	0
Std Err	0	0
Infiltration/runoff
Features	Max score	Rep1	Rep 2	Rep 3	Rep 4	Rep 5	Rep 6
Per. basal / canopy cover	4	4	4	4	4	4	4
Litter cover, orig & incorp.	30	7.47	7.47	7.47	7.47	7.47	7.47
Soil surface roughness	5	1	1	1	1	1	1
Slake test	4	4	4	4	4	4	4
Texture	4	3	3	3	3	3	3
Surface resist. to disturb.	10	1	1	1	1	1	1
Total		20.47	20.47	20.47	20.47	20.47	20.47
Divide by		57	57	57	57	57	57
%		35.9123	35.9123	35.9123	35.9123	35.9123	35.9123
Proportion	0.3208	11.5207	11.5207	11.5207	11.5207	11.5207	11.5207
Grand Total	215.474	69.124
Number of Reps	6	6
Mean	35.9123	11.5207
Std Dev	0	0
Std Err	0	0
Nutrient cycling status
Features	Max score	Rep1	Rep 2	Rep 3	Rep 4	Rep 5	Rep 6
Per. basal / canopy cover	4	4	4	4	4	4	4
Litter cover, orig & incorp.	30	7.47	7.47	7.47	7.47	7.47	7.47
Cryptogam cover	4	1	1	1	1	1	1
Soil surface roughness	5	1	1	1	1	1	1
Total		13.47	13.47	13.47	13.47	13.47	13.47
Divide by		43	43	43	43	43	43
%		31.3256	31.3256	31.3256	31.3256	31.3256	31.3256
Proportion	0.3208	10.0492	10.0492	10.0492	10.0492	10.0492	10.0492
Grand Total	187.953	60.2955
Number of Reps	6	6
Mean	31.3256	10.0492
Std Dev	3.8918e-15	1.9459e-15
Std Err	1.58882e-15	7.94411e-16

## Sheet: SSA-6
Soil Surface Assessment
Location:-	Tanqua Escarpment Shrubland vegetation type			Transect:-	1
Zone:-	Single grass
Features	Max score	Rep1	Rep 2	Rep 3	Rep 4	Rep 5	Rep 6
Soil Cover	5	5	0	0	0	0	0
Per. basal / canopy cover	4	4	0	0	0	0	0
Litter cover, orig & incorp.	10	1	0	0	0	0	0
Cryptogam cover	4	1	0	0	0	0	0
Crust broken-ness	4	1	0	0	0	0	0
Erosion type & severity	4	2	0	0	0	0	0
Deposited materials	4	4	0	0	0	0	0
Soil surface roughness	5	1	0	0	0	0	0
Surface resist. to disturb.	5	2	0	0	0	0	0
Slake test	4	2	0	0	0	0	0
Texture	4	3	0	0	0	0	0
Data Length		1	0	0	0	0	0
L or T		1	0	0	0	0	0
Degree Incorp		1	0	0	0	0	0
simple cover		1	0	0	0	0	0
Local /transport		1	0	0	0	0	0
Incorp		1	0	0	0	0	0
litter(orig & incorp)		1	0	0	0	0	0
Stability
Features	Max score	Rep1	Rep 2	Rep 3	Rep 4	Rep 5	Rep 6
Soil Cover	5	5	0	0	0	0	0
Litter Cover (simple)	10	1	0	0	0	0	0
Cryptogam cover	4	1	0	0	0	0	0
Crust broken-ness	4	1	0	0	0	0	0
Erosion type & severity	4	2	0	0	0	0	0
Deposited materials	4	4	0	0	0	0	0
Surface resist. to disturb.	5	2	0	0	0	0	0
Slake test	4	2	0	0	0	0	0
Total		18	0	0	0	0	0
Divide by		40	0	0	0	0	0
%		45
Proportion	0.0047	0.2115
Grand Total	45	0.2115
Number of Reps	1	1
Mean	45	0.2115
Std Dev	n/a	n/a
Std Err	n/a	n/a
Infiltration/runoff
Features	Max score	Rep1	Rep 2	Rep 3	Rep 4	Rep 5	Rep 6
Per. basal / canopy cover	4	4	0	0	0	0	0
Litter cover, orig & incorp.	30	1	0	0	0	0	0
Soil surface roughness	5	1	0	0	0	0	0
Slake test	4	2	0	0	0	0	0
Texture	4	3	0	0	0	0	0
Surface resist. to disturb.	10	6.6	0	0	0	0	0
Total		17.6	0	0	0	0	0
Divide by		57	0	0	0	0	0
%		30.8772
Proportion	0.0047	0.145123
Grand Total	30.8772	0.145123
Number of Reps	1	1
Mean	30.8772	0.145123
Std Dev	n/a	n/a
Std Err	n/a	n/a
Nutrient cycling status
Features	Max score	Rep1	Rep 2	Rep 3	Rep 4	Rep 5	Rep 6
Per. basal / canopy cover	4	4	0	0	0	0	0
Litter cover, orig & incorp.	30	1	0	0	0	0	0
Cryptogam cover	4	1	0	0	0	0	0
Soil surface roughness	5	1	0	0	0	0	0
Total		7	0	0	0	0	0
Divide by		43	0	0	0	0	0
%		16.2791
Proportion	0.0047	0.0765116
Grand Total	16.2791	0.0765116
Number of Reps	1	1
Mean	16.2791	0.0765116
Std Dev	n/a	n/a
Std Err	n/a	n/a
